# Supplementary material for: Different prognostic impact of recurrent gene mutations in chronic lymphocytic leukemia depending on IGHV gene somatic hypermutation status: a study by ERIC in HARMONY
Source: Leukemia. 2022 Dec 24;37(2):339–47. doi: 10.1038/s41375-022-01802-y (PMC9898037; doi:10.1038/s41375-022-01802-y)
Supplement: Supplementary file 2 — Supplemental Tables [file 41375_2022_1802_MOESM2_ESM.xlsx]

## Sheet: Supplemental Table S1
Supplemental Table S1. Participating centers and Mutational screening methods.
Participting Center	n	NOTCH1	SF3B1	TP53	BIRC3	XPO1	POT1	NFKBIE	MYD88	EGR2
MLL Munich Leukemia Laboratory, Germany	568	targeted gene panel (exon 34) (n=568)	targeted gene panel (exons 13-16) (n=553), Sanger sequencing (n=15)	targeted gene panel (exons 4-10) (n=563), p53 array (exons 2-11) (n=4), Sanger sequencing (exons 4-9) (n=1)	targeted gene panel (exons 6-9) (n=568)	targeted gene panel (exons 15 , 16) (n=565), Sanger sequencing (n=3)	targeted gene panel (exons 1-19) (n=568)	targeted gene panel (exon 1) (n=568)	targeted gene panel (exons 4, 5) (n=568)	targeted gene panel (exon 2) (n=568)
University of Southampton (CLL4), UK	499	targeted gene panel (exons 33, 34) (n=499)	targeted gene panel (exons 10-20) (n=499)	targeted gene panel (all exons) (n=499)	targeted gene panel (all exons) (n=499)	targeted gene panel (exons 10-19) (n=499)	targeted gene panel (exons 5-19) (n=499)	targeted gene panel (all exons) (n=499)	targeted gene panel (exons 2-5) (n=499)	targeted gene panel (all exons) (n=499)
Hospital Clinic Barcelona-IDIBAPS, Spain	416	WES (n=416)	WES (n=416)	WES (n=416)	WES (n=416)	WES (n=416)	WES (n=416)	WES (n=416)	WES (n=416)	WES (n=416)
Karolinska Institutet, Sweden	343	Sanger sequencing (exon 34) (n=335), targeted gene panel (all exons) (n=8)	Sanger sequencing (exons 14-16) (n=335), tageted sequencing (exons 1-25) (n=8)	Sanger sequencing (exons 4-9) (n=257), targeted gene panel (exons 1-11) (n=86)	Sanger sequencing (exons 1-7) (n=342), targeted gene panel (exons 1-10) (n=1)	Sanger sequencing (exons 15-16)(n=342), targeted gene panel (exons 1-24) (n=1)	targeted gene panel (exons 5-10) (n=335) and (exons 5-19) (n=8)	Fragment analysis* (n=271), targeted gene panel (exons 1-6) (n=72)	Sanger sequencing (exon5) (n=256), targeted gene panel (exons 1-5) (n=87)	Sanger sequencing (exon 2) (n=279), targeted gene panel (exon 2) (n=55)
Copenhagen University Hospital, Denmark	308	targeted gene panel (exon 34) (n=308)	targeted gene panel (exons 14-16) (n=308)	targeted gene panel (exons 4-9) (n=308)	targeted gene panel (exons 6-9) (n=308)	targeted gene panel (exons 15,16) (n=308)	targeted gene panel (exons 5-9) (n=308)	targeted gene panel (exon1) (n=308)	targeted gene panel (exon 5) (n=308)	targeted gene panel (exon 2) (n=308)
University of Eastern Piedmont, Italy (Novara)	292	targeted gene panel (exon 34) (n=292)	targeted gene panel (exons 14-18) (n=292)	targeted gene panel (exons 2-11) (n=292)	targeted gene panel (exons 1-8) (n=292)	targeted gene panel (exons 2-25) (n=292)	targeted gene panel (exons 5-19) (n=292)	targeted gene panel (exons 1-6) (n=292)	targeted gene panel (exons 1-5) (n=292)	targeted gene panel (exons 1,2) (n=292)
Belfast City Hospital, Northern Irland	230	Sanger sequencing (exon 34) (n=170), targeted gene panel (exons 26,27,34) (n=60)	Sanger sequencing (exons 14-16) (n=168), targeted gene panel (exons 12-17) (n=62)	Sanger sequencing (exons 4-9) (n=168), targeted gene panel (exons 2-11) (n=62)	Sanger sequencing (exons 6-9) (n=167), targeted gene panel (exons 6-9) (n=63)	Sanger sequencing (exons 15,16)(n=168), targeted gene panel (exons 15,16) (n=62)	Sanger sequencing (exons 5-10) (n=168), targeted gene panel (exons 5-19) (n=62)	Sanger sequencing (exon 1) (n=168), targeted gene panel (exon 1) (n=62)	Sanger sequencing/allelle specifc PCR (n=168), targeted gene panel (exon 5) (n=62)	Sanger sequencing (exon2) (n=168), targeted gene panel (exon 2) (n=62)
University Hospital Brno, Czech Republic	204	Sanger sequencing (exon 34) (n=187), targeted gene panel (exon 34) (n=17)	Sanger sequencing (exons 14-16) (n=187), targeted gene panel (exons 14-16) (n=17)	FASAY+Sanger sequencing (exons 4-10) (n=204)	Sanger sequencing (exons 7-10) (n=187), targeted gene panel (exons 7-10) (n=17)	targeted gene panel (exons 15,16) (n=204)	targeted gene panel (exons 4-9) (n=204)	targeted gene panel (exon 1) (n=204)	Sanger sequencing (exon 5) (n=183), Sanger sequencing + NGS (exon 5) (n=4), targeted gene panel (exon 5) (n=17)	targeted gene panel (exon 2) (n=204)
University Hospital Salamanca, Spain	201	targeted gene panel (exon 34) (n=201)	targeted gene panel (exons 14-16,18) (n=201)	targeted gene panel (exons 4-11) (n=201)	targeted gene panel (exons 2-9) (n=201)	targeted gene panel (exons 15,16) (n=201)	targeted gene panel (exons 5-19) (n=201)	targeted gene panel (exon 1) (n=201)	targeted gene panel (exons 2-5) (n=201)	targeted gene panel (exon 2) (n=201)
University of Ferrara, Italy	195	targeted gene panel (exons 26,27,34) (n=195)	targeted gene panel (exons 14-16,18) (n=195)	targeted gene panel (exons 4-10) (n=195)	targeted gene panel (exons 2-9) (n=195)	targeted gene panel (exon 15) (n=195)	targeted gene panel (exons 4-7,9) (n=195)	targeted gene panel (exon 1) (n=169), NA (n=26)	targeted gene panel (exons 1-5) (n=195)	targeted gene panel (exon 2) (n=173), NA (n=22)
G. Papanicolaou Hospital, Centre for Research and Technology Hellas, Institute of Applied Biosciences, Thessaloniki, Greece	175	Sanger sequencing/allelle specific PCR (n=160), WES (n=15)	Sanger sequencing (n=161), WES (n=14)	FASAY+Sanger sequencing (n=89), Sanger sequencing (n=72), WES (n=14)	Sanger sequencing (n=160), WES (n=15)	Sanger sequencing (n=160), WES (n=15)	Sanger sequencing (n=160), WES (n=15)	targeted gene panel/Genscan* (n=160), WES (n=15)	Sanger sequencing/allelle specific PCR (n=160), WES (n=15)	Sanger sequencing (exon 2) (n=160), WES (n=15)
Hospital Clínico Universitario de Valencia, Spain	169	targeted gene panel (exon 34) (n=169)	targeted gene panel (exons 14-16) (n=169)	targeted gene panel (exons 1-11) (n=169)	targeted gene panel (exons 6-9) (n=169)	targeted gene panel (exons 15,16) (n=169)	targeted gene panel (exons 4-9) (n=169)	targeted gene panel (exon 1) (n=169)	targeted gene panel (exon 5) (n=169)	targeted gene panel (exons 1,2) (n=169)
University Clinic Heidelberg, Germany	148	WES (n=76), targeted gene panel (exon 34) (n=65), WGS (n=7)	WES (n=77), targeted gene panel (exons 1-25) (n=47), WGS (n=24)	WES (n=78), targeted gene panel (exons 1-11) (n=46), WGS (n=24)	WES (n=78), targeted gene panel (exons 1-9) (n=46), WGS (n=24)	WES (n=78), targeted gene panel (exons 1-25) (n=46), WGS (n=24)	WES (n=78), targeted gene panel (exons 1-19) (n=46), WGS (n=24)	WES (n=78), targeted gene panel (exons 1-6) (n=46), WGS (n=24)	WES (n=78), targeted gene panel (exons 1-5) (n=46), WGS (n=24)	WES (n=78), targeted gene panel (exon 1,2) (n=46), WGS (n=24)
Pitié-Salpêtrière hospital, France	141	targeted gene panel (all exons) (n=141)	targeted gene panel (all exons) (n=141)	targeted gene panel (all exons) (n=141)	targeted gene panel (all exons) (n=141)	targeted gene panel (all exons) (n=141)	targeted gene panel (all exons) (n=141)	targeted gene panel (all exons) (n=141)	targeted gene panel (all exons) (n=141)	targeted gene panel (all exons) (n=141)
Università Vita Salute San Raffaele and IRCCS Ospedale San Raffaele, Italy	114	targeted gene panel (exon 34) (n=113), WES (n=1)	targeted gene panel (exons 14-16,18) (n=113), WES (n=1)	targeted gene panel (exons 2-11) (n=113), WES (n=1)	targeted gene panel (exons 4-9) (n=113), WES (n=1)	targeted gene panel (exons 15,16) (n=113), WES (n=1)	targeted gene panel (exons 5-19) (n=113), WES (n=1)	targeted gene panel (exons 1-6) (n=113), WES (n=1)	targeted gene panel (exons 1-5) (n=113), WES (n=1)	targeted gene panel (exons 1-2) (n=113), WES (n=1)
Royal Bournemouth Hospital, UK	105	fragment analysis (n=97)*, MLPA (n=8)*	Sanger sequencing (n=97), MLPA (n=8)*	Sanger sequencing (exons 4-8) (n=105)	Sanger sequencing (exons 7-10) (n=105)	Sanger sequencing (exons 13-16) (n=105)	Sanger sequencing (exons 5-10) (n=105)	fragment analysis (n=105)*	Sanger sequencing (n=97), MLPA (n=8)*	Sanger sequencing (exon 2) (n=105)
Service d’hématologie biologique Hôpital Avicenne Assistance Publique des Hôpitaux de Paris Bobigny, France	91	targeted gene panel (exon 34) (n=91)	targeted gene panel (exons 14-16) (n=90), Sanger sequencing (n=1)	targeted gene panel (exons 2-11) (n=90), Sanger sequencing (n=1)	targeted gene panel (exons 6-9) (n=90), Sanger sequencing (n=1)	Sanger sequencing (exon 15) (n=91)	targeted gene panel (exons 5-10) (n=91)	fragment analysis (n=91)*	ARMS (n=91)	Sanger sequencing (exon 2) (n=91)
Vall d’Hebron University Hospital, Spain	89	targeted gene panel (exons 1-34) (n=89)	targeted gene panel (exons 1-25) (n=89)	targeted gene panel (exons 2-11) (n=89)	targeted gene panel (exons 2-9) (n=89)	targeted gene panel (exons 2-25) (n=89)	targeted gene panel (exons 5-11, 13-15, 17-21) (n=89)	Sanger sequencing (exon 1) (n=88), WES (n=1)	targeted gene panel (exons 1-5) (n=89)	targeted gene panel (exon 2) (n=89)
Hospital del Mar, Barcelona, Spain	83	targeted gene panel (exon 34) (n=83)	targeted gene panel (exons 13-16) (n=83)	targeted gene panel (exons 4-10) (n=83)	targeted gene panel (exons 6-9) (n=83)	targeted gene panel (exons 13-17) (n=83)	targeted gene panel (exons 5-9) (n=83)	targeted gene panel (exon 1) (n=83)	targeted gene panel (exons 2-5) (n=83)	targeted gene panel (exon 2) (n=83)
Semmelweis University, Budapest, Hungary; Central Hospital of Southern Pest - National Institute of Hematology and Infectious Diseases, Budapest, Hungary	81	targeted gene panel (exon 34) (n=81)	targeted gene panel (exons 14-16) (n=81)	targeted gene panel (exons 4-9) (n=81)	targeted gene panel (exons 6-9) (n=81)	targeted gene panel (exons 15,16) (n=81)	targeted gene panel (exons 4-9) (n=81)	targeted gene panel (exon 1) (n=81)	targeted gene panel (exon 5) (n=81)	targeted gene panel (exon 2) (n=81)
Hospital 12 Octubre, Madrid, Spain	68	targeted gene panel (exons 2-34) (n=68)	targeted gene panel (exons 1-27) (n=68)	targeted gene panel (exons 1-12) (n=68)	targeted gene panel (exons 1-11) (n=68)	targeted gene panel (exons 1-25) (n=68)	targeted gene panel (exons 1-19) (n=68)	targeted gene panel (exons 1-6) (n=68)	targeted gene panel (exons 1-5) (n=68)	targeted gene panel (exons 1-2) (n=68)
Hospital de la Santa Creu i San Pau, Barcelona, Spain	23	targeted gene panel (exons 2-34) (n=23)	targeted gene panel (exons 1-27) (n=23)	targeted gene panel (exons 1-12) (n=23)	targeted gene panel (exons 1-11) (n=23)	targeted gene panel (exons 1-25) (n=23)	targeted gene panel (exons 1-19) (n=23)	targeted gene panel (exons 1-6) (n=23)	targeted gene panel (exons 1-5)(n=23)	targeted gene panel (exons 1-2) (n=23)
Beaumont Hospital, Dublin, Irland	21	targeted gene panel (exons 26,27,34) (n=21)	targeted gene panel (exons 12-17) (n=21)	targeted gene panel (exons 2-11) (n=21)	targeted gene panel (exon 6-9) (n=21)	targeted gene panel (exons 15,16) (n=21)	targeted gene panel (exons 5-19) (n=21)	targeted gene panel (exon 1) (n=21)	targeted gene panel (exon 5) (n=21)	targeted gene panel (exon 2) (n=21)
HGUCR (Ciudad Real, Spain)	6	targeted gene panel (exons 2-34) (n=6)	targeted gene panel (exons 1-27) (n=6)	targeted gene panel (exons 1-12) (n=6)	targeted gene panel (exons 1-11) (n=6)	targeted gene panel (exons 1-25) (n=6)	targeted gene panel (exons 1-19) (n=6)	targeted gene panel (exons 1-6) (n=6)	targeted gene panel (exons 1-5) (n=6)	targeted gene panel (exons 1-2) (n=6)
University of Navarra, Pamplona, Spain	5	targeted gene panel (exons 2-34) (n=5)	targeted gene panel (exons 1-27) (n=5)	targeted gene panel (exons 1-12) (n=5)	targeted gene panel (exons 1-11) (n=5)	targeted gene panel (exons 1-25) (n=5)	targeted gene panel (exons 1-19) (n=5)	targeted gene panel (exons 1-6) (n=5)	targeted gene panel (exons 1-5) (n=5)	targeted gene panel (exons 1-2) (n=5)
Fuenlabrada Hospital, Madrid, Spain	5	targeted gene panel (exons 2-34) (n=5)	targeted gene panel (exons 1-27) (n=5)	targeted gene panel (exons 1-12) (n=5)	targeted gene panel (exons 1-11) (n=5)	targeted gene panel (exons 1-25) (n=5)	targeted gene panel (exons 1-19) (n=5)	targeted gene panel (exons 1-6) (n=5)	targeted gene panel (exons 1-5) (n=5)	targeted gene panel (exons 1-2) (n=5)
*hotspot mutation

## Sheet: Supplemental Table S2
Supplemental Table S2. Reported mutational frequencies comparing NGS versus Sanger sequencing.
	NGS (%)	Sanger (%)	Total cohort
SF3B1 p.K700E
samples analyzed	3567 (77.9)	964 (21.0)	4580
number mutated	156	34	191
% mutated	4.4	3.5†	4.2
NOTCH1 p.P2514fs
samples analyzed	3617 (79.0)	698 (15.2)	4580
number mutated	267	53	329
% mutated	7.4	7.6†	7.2
EGR2 p.H384N
samples analyzed	3351 (73.2)	1207 (26.4)	4580
number mutated	45	11	56
% mutated	1.3	0.9†	1.2
TP53 all mutations
samples analyzed	3679 (80.3)	897 (19.6)	4580
number mutated	265	57	322
% mutated	7.2	6.4†	7.0
POT1 all mutations
samples analyzed	4147 (90.5)	129 (2.8)	4580
number mutated	129	13	142
% mutated	3.1	3.00†	3.1
†Not significantly different from NGS results using the Chi-Square test.

## Sheet: Supplemental Table S3
Supplemental Table S3. Distribution of mutations in recurrently mutated genes in relation to other markers.
	IGHV status			Clinical stage			Need for treatment
	U-CLL: n, %	M-CLL: n, %	p-value	Binet A: n, %	Binet B/C: n, %	p-value	untreated: n, %	treated: n, %	p-value
NOTCH1	331/1878, 17.6%	95/2454, 3.9%	< 0.001	280/3362, 8.3%	167/1212, 13.8%	< 0.001	94/1900, 4.9%	354/2680, 13.2%	< 0.001
SF3B1	256/1878, 13.6%	148/2454, 6.0%	< 0.001	222/3362, 6.6%	206/1212, 17.0%	< 0.001	60/1900, 3.2%	368/2680, 13.7%	< 0.001
TP53	184/1878, 9.8%	122/2454, 5.0%	< 0.001	197/3362, 5.9%	124/1212, 10.2%	< 0.001	83/1900, 4.4%	239/2680, 8.9%	< 0.001
BIRC3	65/1878, 3.4%	47/2454, 1.9%	0.002	75/3362 2.2%	47/1212, 3.9%	0.003	28/1900, 1.5%	94/2680, 3.5%	< 0.001
XPO1	148/1878, 7.9%	20/2454, 0.8%	< 0.001	115/3362, 3.4%	61/1212, 5.0%	0.016	18/1900, 0.9%	158/2680, 5.9%	< 0.001
POT1	105/1878, 5.6%	25/2454, 1.0%	< 0.001	87/3362, 2.6%	55/1212, 4.5%	0.001	37/1900, 1.9%	105/2680, 3.9%	< 0.001
NFKBIE	113/1878, 6.0%	36/2454, 1.5%	< 0.001	102/3362, 3.0%	48/1212, 4.0%	0.145	34/1900, 1.8%	116/2680, 4.3%	< 0.001
MYD88	15/1878, 0.8%	91/2454, 3.7%	< 0.001	83/3362, 2.5%	31/1212, 2.6%	0.950	51/1900, 2.7%	63/2680, 2.4%	0.537
EGR2	82/1878, 4.4%	23/2454, 0.9%	< 0.001	61/3362, 1.8%	45/1212, 3.7%	< 0.001	19/1900, 1.0%	87/2680, 3.2%	< 0.001
P-values are Yates corrected.

## Sheet: Supplemental Table S4
Supplemental Table S4. Hotspot mutations and their relative frequencies in the studied cohort.
	Hotspot 1	n	relative freq (%)	Hotspot 2	n	relative freq (%)	Hotspot 3	n	relative freq (%)	Hotspot 4	n	relative freq (%)	Hotspot 5	n	relative freq (%)
NOTCH1	p.P2514fs	329/448	73.4	p.Q2444*	7/448	1.6	p.Q2487*	6/448	1.3
SF3B1	p.K700E	191/423	45.2	p.G742D	54/423	12.8	p.K666E/M/N/Q/R/T	39/423	9.2	p.H662D/Q	19/423	4.5	p.R625C/H/L	12/423	2.8
TP53	p.R248Q/W	16/322	5.0
BIRC3	p.Q547fs	25/122	20.5	p.E433fs	6/122	4.9
XPO1	p.E571A/G/K/Q/V	154/175	88.0	p.D624G	13/175	7.4
POT1	p.S38C/G/N/R	9/142	6.3
NFKBIE	p.Y254fs/p.Y254*	128/150	85.3
MYD88	p.L265P	78/114	68.4	p.V217F	14/114	12.3	p.M232T	6/114	5.3
EGR2	p.H384N	56/106	52.8	p.E356K	30/106	28.3	p.D411A/H/Y	8/106	7.5

## Sheet: Supplemental Table S5
Supplemental Table S5. Multivariate analysis including recurrently mutated genes, age at diagnosis and gender
		All samples (n=4534)		Binet A cases only (n=3337)
	HR	CI	p-value	HR	CI	p-value
Male sex	1.28	1.18-1.39	<0.001	1.15	1.04-1.28	0.007
age >64.5 yrs	0.97	0.90-1.05	0.442	0.99	0.89-1.09	0.833
SF3B1	2.29	2.04-2.56	<0.001	2.21	1.88-2.61	<0.001
TP53ab	1.43	1.27-1.61	<0.001	1.45	1.23-1.72	<0.001
NOTCH1	1.69	1.50-1.90	<0.001	1.79	1.53-2.09	<0.001
BIRC3	1.65	1.34-2.03	<0.001	1.69	1.26-2.26	<0.001
EGR2	2.03	1.63-2.52	<0.001	2.13	1.57-2.90	<0.001
NFKIBE hotspot	1.58	1.29-1.93	<0.001	1.77	1.37-2.29	<0.001
XPO1	1.85	1.57-2.18	<0.001	2.36	1.91-2.91	<0.001
POT1	1.36	1.12-1.66	0.002	1.63	1.23-2.15	<0.001
MYD88	0.88	0.68-1.14	0.343	0.87	0.62-1.22	0.420
HR: Hazard ratio, CI: Confidence intervall
NFKIBE hotspot: p.Y254fs/p.Y254*

## Sheet: Supplemental Table S6
Supplemental Table S6. Extended multivariate analysis including recurrently mutated genes and other clinicobiological markers.
		All samples (n=4164)		Binet A cases only (n=3084)
	HR	CI	p-value	HR	CI	p-value
Binet stage B/C	3.69	3.38-4.03	<0.001
U-CLL	2.73	2.48-3.00	<0.001	3.70	3.27-4.19	<0.001
Male sex	1.05	0.97-1.15	0.238	1.11	0.99-1.23	0.062
age >64.5 yrs	1.01	0.93-1.09	0.875	0.97	0.87-1.08	0.563
SF3B1	1.61	1.43-1.82	<0.001	1.87	1.57-2.22	<0.001
TP53ab	1.25	1.10-1.42	<0.001	1.20	1.01-1.43	0.040
NOTCH1	1.09	0.97-1.24	0.154	1.05	0.89-1.24	0.561
BIRC3	0.95	0.76-1.19	0.661	1.26	0.93-1.71	0.141
EGR2	1.38	1.10-1.72	0.005	1.55	1.14-2.11	0.006
NFKIBE hotspot	1.25	1.02-1.54	0.031	1.19	0.92-1.55	0.192
XPO1	1.29	1.09-1.53	0.004	1.45	1.16-1.80	<0.001
POT1	0.88	0.71-1.08	0.218	1.04	0.78-1.40	0.784
MYD88	0.95	0.72-1.24	0.697	1.00	0.69-1.44	0.994
del(11q)	1.55	1.38-1.74	<0.001	1.63	1.39-1.91	<0.001
trisomy12	1.30	1.17-1.46	<0.001	1.59	1.37-1.83	<0.001
HR: Hazard ratio, CI: Confidence intervall
NFKIBE hotspot: p.Y254fs/p.Y254*

## Sheet: Supplemental Table S7
Supplemental Table S7. Multivariate analysis including recurrently mutated genes and other clinicobiological markers in Binet A M-CLL and U-CLL samples.
		U-CLL (n=1116)		M-CLL (n=1968)
	HR	CI	p-value	HR	CI	p-value
Male sex	1.18	1.02-1.36	0.025	1.03	0.88-1.22	0.697
age >64.5 yrs	0.96	0.84-1.10	0.582	0.98	0.83-1.15	0.814
SF3B1	1.55	1.26-1.92	<0.001	2.56	1.91-3.44	<0.001
TP53ab	1.26	1.02-1.545	0.031	1.06	0.76-1.47	0.738
NOTCH1	0.98	0.82-1.18	0.840	1.62	1.12-2.35	0.011
BIRC3	1.29	0.89-1.86	0.172	1.13	0.64-1.99	0.663
EGR2	1.44	1.02-2.05	0.040	1.67	0.86-3.25	0.128
NFKIBE hotspot	1.06	0.79-1.43	0.702	1.70	0.97-2.99	0.066
XPO1	1.34	1.06-1.68	0.014	2.76	1.41-5.44	0.003
POT1	0.97	0.71-1.33	0.867	1.65	0.73-3.70	0.227
MYD88	0.50	0.19-1.34	0.168	1.17	0.78-1.74	0.444
del(11q)	1.41	1.19-1.68	<0.001	2.87	1.97-4.16	<0.001
trisomy12	1.26	1.05-1.50	0.011	2.45	1.92-3.12	<0.001
HR: Hazard ratio, CI: Confidence intervall
NFKIBE hotspot: p.Y254fs/p.Y254*
